# Supplementary material for: Elevated Serum ADA Activity as a Marker for Diagnosis and Prognosis of Visceral Leishmaniasis and Post Kala-Azar Dermal Leishmaniasis in Indian Patients
Source: PLoS One. 2016 May 17;11(5):e0154117. doi: 10.1371/journal.pone.0154117 (PMC4871472; doi:10.1371/journal.pone.0154117)
Supplement: S1 Table — (XLSX) [file pone.0154117.s001.xlsx]

## Sheet: Sheet1
S1 Table: ADA (U/L) activity in culture supernatant
		Subject	Control macrophages	LD stimulated macrophages
		Vijay	9.05	28.36
		Promode	8.58	26.73
		Manish	14.37	45.64
		Raj	8.25	30.16
		Sahil	13.42	33.47
		Ranjit	8.56	26.36
		Ashu	15.62	38.26
		Santosh	14.26	41.26
		Amit	13.25	36.53
		Azar	10.23	32.65
