# Supplementary material for: Elevated Serum ADA Activity as a Marker for Diagnosis and Prognosis of Visceral Leishmaniasis and Post Kala-Azar Dermal Leishmaniasis in Indian Patients
Source: PLoS One. 2016 May 17;11(5):e0154117. doi: 10.1371/journal.pone.0154117 (PMC4871472; doi:10.1371/journal.pone.0154117)
Supplement: S2 Table — (XLSX) [file pone.0154117.s002.xlsx]

## Sheet: Sheet1
	S2 Table: Intracellular ADA Activity U/50 μg lysate between Mononuclear and granulocytes
					Healthy subject
				Subject	Mononucelar	Granulocyte
				Vijay	105.25	11
				Promode	148.52	18.05
				Manish	132.56	11.56
				Raj	125.65	12.23
				Sahil	183.56	13.75
				Ranjit	112.35	7.26
				Ashu	165.32	6.59
				Santosh	124.17	8.65
				Amit	96.32	13.54
				Azar	124	14.51
		Active VL Subject					Treated VL subject
	Subject	Mononucelar	Granulocyte			Subject	Mononucelar	Granulocyte
	VL1	313.25	17.32			VL1	88.52	12.85
	VL2	258.65	19.52			VL2	216.1	9.25
	VL3	182.56	9.95			VL3	138.62	17.56
	VL4	223.56	14.56			VL4	122.65	20.53
	VL5	278.26	12.78			VL5	203.47	8.52
	VL6	214.65	12.35			VL6	112.56	11.23
	VL7	225.61	13.15			VL7	167.25	9.65
	VL8	198.67	8.64			VL8	154.35	6.35
	VL9	208.95	7.12			VL9	126.56	13.25
	VL10	204.57	10.26			VL10	133.83	10.03
		Active PKDL subject				Treated PKDL subject
	Subject	Mononucelar	Granulocyte			Subject	Mononucelar	Granulocyte
	PKDL 1	185.65	7.86			PKDL 1	135.53	7.86
	PKDL 2	214.24	11.58			PKDL 2	214.24	10.28
	PKDL 3	195.65	19.65			PKDL 3	115.65	20.36
	PKDL 4	188.32	14.68			PKDL 4	148.32	14.18
	PKDL 5	122.38	12.65			PKDL 5	102.38	8.53
	PKDL 6	111.35	8.65			PKDL 6	95.65	10.32
	PKDL 7	145.78	9.65			PKDL 7	111.56	7.65
	PKDL 8	179.65	6.89			PKDL 8	96.25	8.21
	PKDL 9	181.11	10.45			PKDL 9	109.54	6.59
	PKDL 10	120.35	9.65			PKDL 10	135.65	7.65
