# Supplementary material for: Elevated Serum ADA Activity as a Marker for Diagnosis and Prognosis of Visceral Leishmaniasis and Post Kala-Azar Dermal Leishmaniasis in Indian Patients
Source: PLoS One. 2016 May 17;11(5):e0154117. doi: 10.1371/journal.pone.0154117 (PMC4871472; doi:10.1371/journal.pone.0154117)
Supplement: S3 Table — (XLSX) [file pone.0154117.s003.xlsx]

## Sheet: Sheet1
			S3 Table: Serum ADA activity (U/L) in Healthy, VL andPKDL patients in pre and post treamnet stages
				Serum ADA activity (U/L) in Healthy Subjects
					Subject	ADA U/L
					Ashis	69.91
					Abhishek	88.55
					Vijay	55.08
					Bidyut	55.93
					Manish	66.94
					Santosh	42.57
					Manas	48.64
					Promode	47.58
					Manish Micro	51.42
					Santosh Sinha	53.64
					Anjali	41.78
					Ashis Singh	57.56
					Ranjit	64.54
					Ashu	44.52
					Santosh chaudray	58.96
					Amit	74.56
					Azar	65.62
					Ranjit Niper	46.31
					Raj	38.96
					Akhilesh	63.54
					Shashi	56.32
					Healthy1	69.56
					healthy 2	47.36
					Ajay	56.21
					sahil	58.64
					Yousuf	61.56
					Preeti	45.68
					Abhishek Pathology	57.98
					Amar	75.62
					Puskar	46.2
			Serum ADA activity (U/L) in VL patients in pre and post treamnet stages
					Patient	Before treament	After treament
					VL 1	210.12	44.15						VL = Visceral Leishmaniasis
					VL 2	212.65	103.23
					VL 3	185.5	54.65
					VL 4	183.47
					VL 5	218.65	62.71
					VL 6	193.25	67.89
					VL 7	222.31
					VL 8	251.73
					VL 9	198.65	107.62
					VL 10	202.51	63.55
					VL 11	223.31	56.35
					VL 12	176.25	59.32
					VL 13	186.42	47.03
					VL 14	152.45	62.28
					VL 15	198.65	69.91
					VL 16	211.67
					VL 17	214.96	52.37
					VL 18	168.41
					VL 19	195.65	42.06
					VL 20	180.56	56.87
					VL 21	278.15	67.15
					VL 22	286.45	78.54
					VL 23	166.52	68.25
					VL 24	247.45
					VL 25	280.08	58.24
					VL 26	208.65	60.25
					VL 27	256.77	56.27
					VL 28	397.96	54.21
					VL 29	142.79	49.63
					VL 30	255.08
					VL 31	147.45	65.21
					VL 32	225.42	61.45
					VL 33	225.23	56.32
					VL 34	197.88
					VL 35	280.38	71.28
					VL 36	175.32	45.85
					VL 37	157.2	46.78
					VL 38	230.91
					VL 39	145.33	64.14
			Serum ADA activity (U/L) of PKDL patients in pre and post treamnet stages
					Patient	Before treament	1st course	2nd course	3rd course	After treament
					PKDL 1	147.54	124.53	74.56	81.24	62.15
					PKDL 2	148.59	95.93	68.25	75.15	55.93
					PKDL 3	138.25	93.64	68.56	62.25	56.64				PKDL = Post Kala-azar Dermal Leishmaniasis
					PKDL 4	121.37	74.15	65.2	57.64	44.06
					PKDL 5	165.68	102.6	118.54	64.15	34.74
					PKDL 6	118.56	89.32	92.56	73.89	49.32
					PKDL 7	139.91	105.56	83.47	67.37	58.75
					PKDL 8	150.87		87.25	77.25
					PKDL 9	111.42	86.31	61.54	58.89	59.84
					PKDL 10	155.5	115.62	84.62	76.14	72.03
					PKDL 11	112.25	108.45		61.67	58.47
					PKDL 12	105.32		82.05	61.13	58.38
					PKDL 13	121.58	81.77	81.25	73.56	61.77
					PKDL 14	107.56	91.46	63.18	64.45	55.93
					PKDL 15	134.56	96.56	68.21	57.86	60.86
					PKDL 16	98.58				61.01
					PKDL 17	140.21	86.88		65.48	54.45
					PKDL 18	102.84	98.26		65.65	43.89
					PKDL 19	130.56	85.59	83.56		51.46
					PKDL 20	143.65	92.75	98.25		61.01
					PKDL 21	128.15		71.54		53.14
					PKDL 22	120.58	86.25			49.57
					PKDL 23	168.17		96.6		68.64
					PKDL 24	141.25	92.65			77.96
					PKDL 25	147.05	98.65			64.56
					PKDL 26	127.85		83.56		71.58
					PKDL 27	127.54	78.38		68.32	48.25
					PKDL 28	134.78				38.31
					PKDL 29	105.5	91.33	88.58		43.79
					PKDL 30	120.54	108.37
					PKDL 31	125.64	116.52	96.45
					PKDL 32	164.32
					PKDL 33	135.12	82.21	79.415	57.25	47.86
					PKDL 34	121.86
