# Supplementary material for: Elevated Serum ADA Activity as a Marker for Diagnosis and Prognosis of Visceral Leishmaniasis and Post Kala-Azar Dermal Leishmaniasis in Indian Patients
Source: PLoS One. 2016 May 17;11(5):e0154117. doi: 10.1371/journal.pone.0154117 (PMC4871472; doi:10.1371/journal.pone.0154117)
Supplement: S4 Table — (XLSX) [file pone.0154117.s004.xlsx]

## Sheet: Sheet1
			S4 Table:Serum ADA activity (U/L) in Endemic healthy and Asymptomatic subjects
		Serum ADA activity (U/L) in endemic healthy subjects
			Subject	ADA U/L
			End 1	56.35							End=Endemic
			End 2	82.62
			End 3	37.63
			End 4	79.66
			End 5	85.16
			End 6	93.644
			End 7	85.59
			End 8	68.6
			End 9	97.45
			End 10	91.101
			End 11	72.45
			End 12	47
			End 13	63.13
			End 14	52.11
			End 15	64.4
			End 16	50.84
			End 17	40.55
			End 18	42.37
			End 19	80.5
			End 20	80.93
			End 21	94.49
			End 22	49.15
			End 23	58.05
			End 24	58.47
			End 25	56.77
			End 26	57.2
			End 27	54.26
			End 28	55.93
			End 29	74.57
			End 30	71.186
			End 31	46.186
			End 32	53.81
			End 33	43.22
			End 34	79.66
		Serum ADA activity (U/L) in endemic Asymptomatic subjects
			Subject	ADA U/L
			EAS 1	48.38						ESA =Endemic Asymptomatic Subject
			EAS 2	41.186
			EAS 3	50.5
			EAS 4	198.25
			EAS 5	58.05
			EAS 6	77.82
			EAS 7	280.79
			EAS 8	97.88
			EAS 9	167.09
			EAS 10	56.63
			EAS 11	74.43
			EAS 12	221.89
			EAS 13	115.96
			EAS 14	40.53
			EAS 15	48.72
			EAS 16	55.22
			EAS 17	97.32
			EAS 18	174.55
			EAS 19	128.81
			EAS 20	67.54
			EAS 21	80.25
			EAS 22	71.35
			EAS 23	91.1
			EAS 24	51.27
			EAS 25	58.22
			EAS 26	84.74
			EAS 27	203.15
			EAS 28	61.25
			EAS 29	75.62
			EAS 30	125.57
			EAS 31	91.56
			EAS 32	62.31
			EAS 33	126.69
			EAS 34	200
